# Supplementary material for: Diagnostic Performance of Individual Symptoms to Predict SARS-CoV-2 RT-PCR Positivity and Symptom Persistence among Suspects Presenting in Primary Care during the First Wave of COVID-19
Source: Infect Dis Rep. 2023 Feb 10;15(1):112–24. doi: 10.3390/idr15010012 (PMC9957198; doi:10.3390/idr15010012)
Supplement: Supplementary file 1 [file idr-15-00012-s001.zip]

Archive with 1 entries (1 files):
- idr-2034791-supplementary.pdf
